# Supplementary material for: High Expression of THY1 in Intestinal Gastric Cancer as a Key Factor in Tumor Biology: A Poor Prognosis-Independent Marker Related to the Epithelial–Mesenchymal Transition Profile
Source: Genes (Basel). 2023 Dec 24;15(1):28. doi: 10.3390/genes15010028 (PMC10815053; doi:10.3390/genes15010028)
Supplement: Supplementary file 1 [file genes-15-00028-s001.zip]

Archive with 5 entries (5 files):
- Supplementary Table S1.xls
- Supplementary Table S2.xls
- Supplementary Table S3.xls
- Supplementary Table S4.xls
- Supplementary Table S5.xls
