# Supplementary material for: High Expression of THY1 in Intestinal Gastric Cancer as a Key Factor in Tumor Biology: A Poor Prognosis-Independent Marker Related to the Epithelial–Mesenchymal Transition Profile
Source: Genes (Basel). 2023 Dec 24;15(1):28. doi: 10.3390/genes15010028 (PMC10815053; doi:10.3390/genes15010028)
Supplement: Supplementary file 1 [file genes-15-00028-s001.zip › Supplementary Table S1.xls]

## Sheet: Supplementary Table S1
Characteristics	THY1high (N = 45)	THY1low (N = 45)	P value
Gender			-
Female	12/45 (27%)	16/45 (35%)
Male	33/45 (73%)	29/45 (65%)
Age	68 (50-90)	66 (42-88)	-
Year of diagnosis	2011 (2005-2012)	2011 (1996-2012)	-
Major pathologic TNM stages
Stage I	5/39 (13%)	9/41 (22%)	0.777
Stage II	15/39 (38%)	14/41 (34%)
Stage III	16/39 (41%)	15/41 (37%)
Stage IV	3/39 (8%)	3/41 (7%)
Pathologic T-stage
T1	0/41 (0%)	6/44 (14%)	0.093
T2	13/41 (32%)	11/44 (25%)
T3	17/41 (41%)	15/44 (34%)
T4	11/41 (27%)	12/44 (27%)
Pathologic N-stage
N0	14/42 (33%)	16/41 (39%)	0.592
N1	16/42 (38%)	10/41 (24%)
N2	5/42 (12%)	6/41 (15%)
N3	7/42 (17%)	9/41 (22%)
Pathologic M-stage
M0	42/44 (95%)	42/43 (98%)	1
M1	2/44 (5%)	1/43 (2%)
Molecular subtype
Chromosomal Instability	27/45 (60%)	27/45 (60%)	0.618
Microsatellite instability	12/45 (27%)	9/45 (20%)
Genomically stable	5/45 (11%)	5/45 (11%)
Epstein-Bar virus (EBV)+	1/45 (2%)	4/45 (9%)
