# Supplementary material for: High Expression of THY1 in Intestinal Gastric Cancer as a Key Factor in Tumor Biology: A Poor Prognosis-Independent Marker Related to the Epithelial–Mesenchymal Transition Profile
Source: Genes (Basel). 2023 Dec 24;15(1):28. doi: 10.3390/genes15010028 (PMC10815053; doi:10.3390/genes15010028)
Supplement: Supplementary file 1 [file genes-15-00028-s001.zip › Supplementary Table S2.xls]

## Sheet: Supplementary Table S2
Gene symbol	Description	Log2 Fold Change	P value
BPIFA1	BPI fold containing family A member 1	4.14	1.63E-05
EZHIP	EZH inhibitory protein	3.77	1.81E-05
TEX13C	TEX13 family member C	3.72	4.22E-04
SFRP2	secreted frizzled related protein 2	3.57	1.26E-20
FNDC1	fibronectin type III domain containing 1	3.37	2.31E-35
PLPP4	phospholipid phosphatase 4	3.30	1.83E-23
COL11A1	collagen type XI alpha 1 chain	3.27	3.83E-16
CST2	cystatin SA	3.26	3.91E-17
RETN	resistin	3.25	2.84E-14
CILP	cartilage intermediate layer protein	3.24	7.14E-19
THBS4	thrombospondin 4	3.22	3.59E-15
MARCO	macrophage receptor with collagenous structure	3.22	1.77E-18
KERA	keratocan	3.11	9.44E-15
NKX3-2	NK3 homeobox 2	3.07	1.16E-16
COL10A1	collagen type X alpha 1 chain	3.02	1.12E-15
CRCT1	cysteine rich C-terminal 1	2.99	2.19E-05
CMA1	chymase 1	2.95	7.09E-09
NRK	Nik related kinase	2.92	2.39E-14
CST6	cystatin E/M	2.90	4.75E-10
COL1A1	collagen type I alpha 1 chain	2.85	2.53E-49
PAEP	progestagen associated endometrial protein	2.84	3.30E-08
C5orf46	chromosome 5 open reading frame 46	2.84	1.19E-10
C1QTNF5	C1q and TNF related 5	2.77	9.66E-13
BCHE	butyrylcholinesterase	2.77	7.51E-13
ISLR	immunoglobulin superfamily containing leucine rich repeat	2.76	5.15E-31
MMP13	matrix metallopeptidase 13	2.74	6.78E-11
XIRP1	xin actin binding repeat containing 1	2.74	1.22E-16
CLC	Charcot-Leyden crystal galectin	2.73	5.23E-06
SFRP4	secreted frizzled related protein 4	2.72	6.51E-13
ADAM12	ADAM metallopeptidase domain 12	2.71	1.51E-29
MMP11	matrix metallopeptidase 11	2.71	2.15E-16
SFRP1	secreted frizzled related protein 1	2.71	8.91E-12
HAND2	heart and neural crest derivatives expressed 2	2.70	2.04E-08
CCDC8	coiled-coil domain containing 8	2.68	3.03E-31
CTSG	cathepsin G	2.66	8.73E-10
COL1A2	collagen type I alpha 2 chain	2.65	1.84E-50
CLDN9	claudin 9	2.62	3.99E-08
OGN	osteoglycin	2.59	9.84E-11
CHRDL2	chordin like 2	2.58	8.17E-11
ITGBL1	integrin subunit beta like 1	2.57	6.77E-18
GAS1	growth arrest specific 1	2.57	4.94E-18
EPYC	epiphycan	2.54	4.60E-05
COL3A1	collagen type III alpha 1 chain	2.53	1.44E-41
ITGA11	integrin subunit alpha 11	2.53	2.19E-36
ARSI	arylsulfatase family member I	2.53	1.09E-21
CCL7	C-C motif chemokine ligand 7	2.53	1.31E-11
IRX4	iroquois homeobox 4	2.52	1.29E-04
ADAMTS16	ADAM metallopeptidase with thrombospondin type 1 motif 16	2.51	2.47E-17
NTM	neurotrimin	2.51	1.33E-26
MFAP5	microfibril associated protein 5	2.51	2.78E-20
FAP	fibroblast activation protein alpha	2.51	1.71E-24
KCNK2	potassium two pore domain channel subfamily K member 2	2.51	1.10E-09
TENM3	teneurin transmembrane protein 3	2.50	3.34E-15
AEBP1	AE binding protein 1	2.49	1.09E-33
MMP2	matrix metallopeptidase 2	2.49	1.62E-39
ASPN	asporin	2.47	4.16E-21
PCDH10	protocadherin 10	2.47	5.38E-07
COMP	cartilage oligomeric matrix protein	2.47	8.68E-11
COL8A1	collagen type VIII alpha 1 chain	2.46	2.74E-23
ADAMTS12	ADAM metallopeptidase with thrombospondin type 1 motif 12	2.45	1.35E-34
SPOCK1	SPARC (osteonectin), cwcv and kazal like domains proteoglycan 1	2.45	1.80E-17
COL5A1	collagen type V alpha 1 chain	2.45	2.69E-47
SPRR1B	small proline rich protein 1B	2.45	9.26E-04
MAGEL2	MAGE family member L2	2.45	4.82E-17
PRRX1	paired related homeobox 1	2.45	1.18E-24
UPK2	uroplakin 2	2.44	3.47E-06
CCDC80	coiled-coil domain containing 80	2.44	8.77E-19
FAM180A	family with sequence similarity 180 member A	2.44	3.15E-18
ACTG2	actin gamma 2, smooth muscle	2.44	2.44E-07
PODNL1	podocan like 1	2.43	2.10E-28
MEOX2	mesenchyme homeobox 2	2.42	4.53E-14
ADAMTS2	ADAM metallopeptidase with thrombospondin type 1 motif 2	2.40	2.07E-35
BGN	biglycan	2.39	2.15E-37
FBLN2	fibulin 2	2.38	6.26E-24
MYBPC1	myosin binding protein C1	2.37	4.51E-04
TWIST2	twist family bHLH transcription factor 2	2.34	2.32E-31
F13A1	coagulation factor XIII A chain	2.33	2.30E-10
THY1	Thy-1 cell surface antigen	2.33	2.24E-95
GDF6	growth differentiation factor 6	2.32	4.84E-11
SSC5D	scavenger receptor cysteine rich family member with 5 domains	2.32	1.14E-17
CNN1	calponin 1	2.32	6.17E-07
SULF1	sulfatase 1	2.31	7.93E-20
MXRA8	matrix remodeling associated 8	2.31	6.94E-29
LRRC15	leucine rich repeat containing 15	2.31	1.04E-08
KCNA1	potassium voltage-gated channel subfamily A member 1	2.30	2.08E-05
GFPT2	glutamine-fructose-6-phosphate transaminase 2	2.29	1.24E-25
CCL21	C-C motif chemokine ligand 21	2.28	2.48E-10
CHI3L2	chitinase 3 like 2	2.27	1.88E-10
FIBIN	fin bud initiation factor homolog	2.27	1.95E-33
FGF5	fibroblast growth factor 5	2.26	1.12E-08
MEDAG	mesenteric estrogen dependent adipogenesis	2.26	1.34E-23
THBS2	thrombospondin 2	2.25	4.18E-12
CPXM1	carboxypeptidase X, M14 family member 1	2.25	3.74E-36
PRG4	proteoglycan 4	2.24	1.28E-11
TWIST1	twist family bHLH transcription factor 1	2.22	1.03E-21
SPARC	secreted protein acidic and cysteine rich	2.22	6.93E-60
SMYD1	SET and MYND domain containing 1	2.22	3.93E-04
COL6A3	collagen type VI alpha 3 chain	2.22	3.91E-44
HTRA3	HtrA serine peptidase 3	2.21	8.21E-23
SCARF2	scavenger receptor class F member 2	2.21	1.57E-26
CYS1	cystin 1	2.20	5.05E-10
FBN1	fibrillin 1	2.20	1.95E-33
IGF1	insulin like growth factor 1	2.19	1.92E-12
OLFML2B	olfactomedin like 2B	2.19	1.16E-33
IGF2	insulin like growth factor 2	2.19	1.26E-06
BNC2	basonuclin 2	2.19	1.61E-20
POSTN	periostin	2.19	3.81E-21
TNC	tenascin C	2.19	2.59E-14
COL8A2	collagen type VIII alpha 2 chain	2.18	1.89E-21
ANTXR1	ANTXR cell adhesion molecule 1	2.18	3.21E-28
CYP1B1	cytochrome P450 family 1 subfamily B member 1	2.17	3.52E-10
KCND2	potassium voltage-gated channel subfamily D member 2	2.17	3.56E-15
SPP1	secreted phosphoprotein 1	2.17	4.86E-08
ANGPTL2	angiopoietin like 2	2.16	3.30E-29
NGFR	nerve growth factor receptor	2.16	2.17E-06
C7	complement C7	2.16	1.26E-05
CSDC2	cold shock domain containing C2	2.16	3.07E-14
COL12A1	collagen type XII alpha 1 chain	2.16	1.71E-24
RGMA	repulsive guidance molecule BMP co-receptor a	2.16	4.91E-09
PRELP	proline and arginine rich end leucine rich repeat protein	2.16	6.78E-09
GDF10	growth differentiation factor 10	2.15	4.29E-08
SYNDIG1	synapse differentiation inducing 1	2.15	4.62E-17
DKK2	dickkopf WNT signaling pathway inhibitor 2	2.14	8.01E-12
CLEC11A	C-type lectin domain containing 11A	2.14	4.45E-28
OMD	osteomodulin	2.13	1.17E-09
MRGPRF	MAS related GPR family member F	2.13	1.71E-12
MFAP2	microfibril associated protein 2	2.13	4.23E-17
CDH11	cadherin 11	2.13	2.03E-38
TAGLN	transgelin	2.12	1.75E-13
WNT2	Wnt family member 2	2.11	1.74E-13
CLMP	CXADR like membrane protein	2.11	1.45E-18
P4HA3	prolyl 4-hydroxylase subunit alpha 3	2.10	3.28E-36
BIRC7	baculoviral IAP repeat containing 7	2.10	6.36E-06
MYOC	myocilin	2.09	6.86E-04
COL6A2	collagen type VI alpha 2 chain	2.09	3.87E-40
HMCN1	hemicentin 1	2.08	1.11E-15
GLI3	GLI family zinc finger 3	2.08	9.24E-24
GREM1	gremlin 1, DAN family BMP antagonist	2.08	3.04E-11
CPZ	carboxypeptidase Z	2.08	5.58E-16
CCL13	C-C motif chemokine ligand 13	2.07	2.80E-09
FLNC	filamin C	2.07	3.14E-06
CST1	cystatin SN	2.07	6.02E-08
PCOLCE	procollagen C-endopeptidase enhancer	2.06	4.52E-33
HSPB7	heat shock protein family B (small) member 7	2.06	1.06E-05
FAM43B	family with sequence similarity 43 member B	2.06	1.62E-11
HS3ST3A1	heparan sulfate-glucosamine 3-sulfotransferase 3A1	2.05	3.76E-20
CMKLR2	chemerin chemokine-like receptor 2	2.05	2.30E-10
CTSK	cathepsin K	2.05	5.71E-34
TMEM119	transmembrane protein 119	2.04	9.61E-27
COL5A2	collagen type V alpha 2 chain	2.03	4.17E-33
GXYLT2	glucoside xylosyltransferase 2	2.03	1.57E-14
ANXA8L1	annexin A8 like 1	2.03	9.56E-05
CTHRC1	collagen triple helix repeat containing 1	2.03	9.28E-17
UGT3A2	UDP glycosyltransferase family 3 member A2	2.02	9.25E-04
MRC2	mannose receptor C type 2	2.02	5.29E-35
SERPINF1	serpin family F member 1	2.02	2.23E-27
CEBPE	CCAAT enhancer binding protein epsilon	2.02	1.04E-06
SYNC	syncoilin, intermediate filament protein	2.02	3.62E-12
VGLL3	vestigial like family member 3	2.02	2.96E-15
INHBA	inhibin subunit beta A	2.01	5.58E-16
ADCYAP1	adenylate cyclase activating polypeptide 1	2.01	3.15E-06
NTNG2	netrin G2	2.01	9.19E-27
NKX2-5	NK2 homeobox 5	2.00	7.23E-03
DES	desmin	2.00	8.72E-04
MYF6	myogenic factor 6	2.00	6.57E-03
PODN	podocan	1.99	1.61E-14
LYVE1	lymphatic vessel endothelial hyaluronan receptor 1	1.99	9.68E-12
LUM	lumican	1.98	1.20E-20
FABP4	fatty acid binding protein 4	1.98	2.67E-07
LOX	lysyl oxidase	1.97	3.87E-24
EMILIN1	elastin microfibril interfacer 1	1.97	1.35E-27
KRT5	keratin 5	1.97	5.50E-04
CHI3L1	chitinase 3 like 1	1.97	8.76E-10
LMO1	LIM domain only 1	1.96	1.20E-03
GLT8D2	glycosyltransferase 8 domain containing 2	1.96	5.61E-34
TIMP3	TIMP metallopeptidase inhibitor 3	1.96	1.27E-21
VCAN	versican	1.96	5.18E-21
TACR2	tachykinin receptor 2	1.95	1.01E-05
GALNT15	polypeptide N-acetylgalactosaminyltransferase 15	1.95	4.19E-13
GLI1	GLI family zinc finger 1	1.95	2.73E-17
BOC	BOC cell adhesion associated, oncogene regulated	1.94	8.18E-12
SERPINB2	serpin family B member 2	1.94	2.54E-04
ELN	elastin	1.94	4.19E-13
CERCAM	cerebral endothelial cell adhesion molecule	1.94	8.04E-19
PLIN4	perilipin 4	1.94	1.31E-05
COPZ2	COPI coat complex subunit zeta 2	1.94	3.82E-28
MYL9	myosin light chain 9	1.94	1.28E-11
COL14A1	collagen type XIV alpha 1 chain	1.93	4.52E-14
PDLIM3	PDZ and LIM domain 3	1.93	6.30E-14
PDGFRL	platelet derived growth factor receptor like	1.93	1.99E-10
FN1	fibronectin 1	1.93	2.35E-12
PLP1	proteolipid protein 1	1.92	2.37E-04
MAP1A	microtubule associated protein 1A	1.92	1.81E-22
FMO1	flavin containing dimethylaniline monoxygenase 1	1.92	1.62E-13
DPT	dermatopontin	1.92	2.53E-06
VSTM4	V-set and transmembrane domain containing 4	1.92	1.03E-25
DCLK1	doublecortin like kinase 1	1.91	4.13E-11
MOXD1	monooxygenase DBH like 1	1.91	2.10E-14
FBLN1	fibulin 1	1.91	1.11E-11
DDR2	discoidin domain receptor tyrosine kinase 2	1.90	1.16E-16
NPR3	natriuretic peptide receptor 3	1.90	3.54E-06
PI16	peptidase inhibitor 16	1.90	7.40E-05
DCN	decorin	1.90	1.99E-19
LTBP2	latent transforming growth factor beta binding protein 2	1.90	1.85E-20
PENK	proenkephalin	1.90	5.76E-04
RSPO3	R-spondin 3	1.90	1.59E-08
PCDHGA3	protocadherin gamma subfamily A, 3	1.89	5.75E-10
IGFL3	IGF like family member 3	1.89	2.30E-03
ACTA2	actin alpha 2, smooth muscle	1.89	8.51E-15
HTR2A	5-hydroxytryptamine receptor 2A	1.89	7.46E-11
CD248	CD248 molecule	1.88	1.06E-38
KLHL4	kelch like family member 4	1.88	9.28E-09
NKX6-1	NK6 homeobox 1	1.88	6.03E-03
CMTM3	CKLF like MARVEL transmembrane domain containing 3	1.88	1.32E-34
ANOS1	anosmin 1	1.88	1.42E-14
GPC6	glypican 6	1.87	1.48E-20
TIMP2	TIMP metallopeptidase inhibitor 2	1.87	3.82E-28
CCN5	cellular communication network factor 5	1.87	3.36E-06
GPM6A	glycoprotein M6A	1.87	8.97E-06
KRT14	keratin 14	1.87	1.07E-03
CRYAB	crystallin alpha B	1.87	5.55E-12
PDPN	podoplanin	1.87	1.56E-24
ABI3BP	ABI family member 3 binding protein	1.87	3.29E-08
MFAP4	microfibril associated protein 4	1.87	8.64E-11
KIAA0408	KIAA0408	1.87	1.54E-03
BARX1	BARX homeobox 1	1.86	7.67E-08
NETO1	neuropilin and tolloid like 1	1.86	2.60E-04
SPON2	spondin 2	1.86	1.49E-24
C1S	complement C1s	1.85	8.61E-24
CARTPT	CART prepropeptide	1.85	5.70E-03
TNFAIP6	TNF alpha induced protein 6	1.85	1.76E-11
NOX4	NADPH oxidase 4	1.85	3.18E-21
PLAAT5	phospholipase A and acyltransferase 5	1.85	3.16E-04
FGF10	fibroblast growth factor 10	1.85	1.90E-06
HSPB2	heat shock protein family B (small) member 2	1.85	2.66E-06
COL5A3	collagen type V alpha 3 chain	1.84	7.34E-21
EFS	embryonal Fyn-associated substrate	1.84	1.87E-18
DLX3	distal-less homeobox 3	1.84	8.23E-03
EFEMP2	EGF containing fibulin extracellular matrix protein 2	1.84	7.91E-30
CADM3	cell adhesion molecule 3	1.84	8.93E-05
FDCSP	follicular dendritic cell secreted protein	1.84	2.68E-03
CCN4	cellular communication network factor 4	1.84	1.48E-20
SGCD	sarcoglycan delta	1.84	5.77E-14
LRRC32	leucine rich repeat containing 32	1.83	7.10E-29
KRT17	keratin 17	1.83	1.91E-03
RPE65	retinoid isomerohydrolase RPE65	1.83	1.47E-03
TCEAL7	transcription elongation factor A like 7	1.83	1.38E-20
TMEM200B	transmembrane protein 200B	1.83	2.44E-14
SYNM	synemin	1.83	1.57E-04
PALM	paralemmin	1.82	4.31E-11
THPO	thrombopoietin	1.82	4.72E-06
MEIS3	Meis homeobox 3	1.82	3.00E-34
WSCD2	WSC domain containing 2	1.82	4.64E-04
DPYSL3	dihydropyrimidinase like 3	1.82	1.65E-12
PDGFRB	platelet derived growth factor receptor beta	1.81	1.68E-35
MSC	musculin	1.81	3.30E-29
MCEMP1	mast cell expressed membrane protein 1	1.81	2.17E-06
APCDD1L	APC down-regulated 1 like	1.81	2.29E-09
FGF7	fibroblast growth factor 7	1.81	6.54E-10
DACT3	dishevelled binding antagonist of beta catenin 3	1.81	1.50E-10
CHRNA3	cholinergic receptor nicotinic alpha 3 subunit	1.80	4.43E-06
SOX10	SRY-box transcription factor 10	1.80	8.05E-07
RSPO1	R-spondin 1	1.80	2.11E-06
VSIG4	V-set and immunoglobulin domain containing 4	1.80	5.93E-10
RAB31	RAB31, member RAS oncogene family	1.80	1.19E-26
SYNPO2	synaptopodin 2	1.80	3.50E-04
SCRG1	stimulator of chondrogenesis 1	1.79	2.49E-05
THBS1	thrombospondin 1	1.79	1.54E-14
PAX2	paired box 2	1.79	3.33E-03
HSPB8	heat shock protein family B (small) member 8	1.79	9.74E-09
SLIT2	slit guidance ligand 2	1.79	9.25E-08
PCDHGA12	protocadherin gamma subfamily A, 12	1.79	1.10E-20
C8orf88	chromosome 8 open reading frame 88	1.79	2.99E-06
TGFB3	transforming growth factor beta 3	1.78	2.71E-20
OLR1	oxidized low density lipoprotein receptor 1	1.78	3.05E-10
ISM1	isthmin 1	1.78	7.22E-07
MYLK	myosin light chain kinase	1.78	1.10E-07
AHNAK2	AHNAK nucleoprotein 2	1.78	2.40E-07
SNAI2	snail family transcriptional repressor 2	1.78	1.62E-22
GPR68	G protein-coupled receptor 68	1.78	1.33E-27
ST6GAL2	ST6 beta-galactoside alpha-2,6-sialyltransferase 2	1.78	2.99E-07
TBX1	T-box transcription factor 1	1.78	7.62E-08
TREM2	triggering receptor expressed on myeloid cells 2	1.78	2.92E-11
FOXS1	forkhead box S1	1.78	4.69E-15
SCN7A	sodium voltage-gated channel alpha subunit 7	1.78	2.38E-04
OLFML3	olfactomedin like 3	1.78	8.54E-21
GGT5	gamma-glutamyltransferase 5	1.77	3.83E-25
MGP	matrix Gla protein	1.77	7.09E-09
PSD	pleckstrin and Sec7 domain containing	1.77	1.47E-06
COL7A1	collagen type VII alpha 1 chain	1.77	6.88E-10
IRX1	iroquois homeobox 1	1.76	3.93E-04
JPH2	junctophilin 2	1.76	1.72E-05
PLXDC2	plexin domain containing 2	1.76	2.75E-16
COL6A1	collagen type VI alpha 1 chain	1.75	3.41E-25
CST5	cystatin D	1.75	1.64E-04
DOK5	docking protein 5	1.75	1.56E-18
POU3F3	POU class 3 homeobox 3	1.75	2.75E-03
SVEP1	sushi, von Willebrand factor type A, EGF and pentraxin domain containing 1	1.75	7.75E-12
ST6GALNAC5	ST6 N-acetylgalactosaminide alpha-2,6-sialyltransferase 5	1.75	8.01E-14
RARRES2	retinoic acid receptor responder 2	1.75	6.84E-19
ANGPTL1	angiopoietin like 1	1.74	4.54E-05
UCHL1	ubiquitin C-terminal hydrolase L1	1.74	1.67E-06
FSTL1	follistatin like 1	1.74	4.62E-37
FCN1	ficolin 1	1.74	3.94E-08
ADGRA2	adhesion G protein-coupled receptor A2	1.74	8.13E-24
EFEMP1	EGF containing fibulin extracellular matrix protein 1	1.74	1.22E-12
PLPPR4	phospholipid phosphatase related 4	1.74	3.94E-09
MMP23B	matrix metallopeptidase 23B	1.74	6.66E-12
MSRB3	methionine sulfoxide reductase B3	1.74	1.78E-11
TAFA1	TAFA chemokine like family member 1	1.74	2.46E-06
PGM5	phosphoglucomutase 5	1.74	3.74E-05
MAB21L2	mab-21 like 2	1.74	7.57E-04
NAP1L3	nucleosome assembly protein 1 like 3	1.73	1.58E-11
CPXM2	carboxypeptidase X, M14 family member 2	1.73	2.33E-08
NAP1L2	nucleosome assembly protein 1 like 2	1.73	4.72E-06
FRMD6	FERM domain containing 6	1.73	1.95E-16
NUPR1	nuclear protein 1, transcriptional regulator	1.73	4.52E-08
CACNG6	calcium voltage-gated channel auxiliary subunit gamma 6	1.73	9.61E-03
HSPB6	heat shock protein family B (small) member 6	1.73	3.48E-04
LAMP5	lysosomal associated membrane protein family member 5	1.73	4.19E-07
CLEC5A	C-type lectin domain containing 5A	1.72	6.26E-12
FCER1A	Fc epsilon receptor Ia	1.72	1.62E-04
MMP14	matrix metallopeptidase 14	1.72	3.78E-31
ZFPM2	zinc finger protein, FOG family member 2	1.72	1.71E-11
SUPT20HL1	SUPT20H like 1	1.72	1.69E-03
MAGEE2	MAGE family member E2	1.72	9.09E-04
C1R	complement C1r	1.72	1.74E-23
SERPING1	serpin family G member 1	1.71	6.95E-16
MEGF10	multiple EGF like domains 10	1.71	2.32E-06
TGFB1I1	transforming growth factor beta 1 induced transcript 1	1.71	2.17E-19
C3	complement C3	1.71	1.57E-08
NRXN2	neurexin 2	1.71	7.37E-07
OLFML1	olfactomedin like 1	1.71	1.99E-30
GPNMB	glycoprotein nmb	1.70	3.31E-09
IGFL2	IGF like family member 2	1.70	8.09E-04
MYH11	myosin heavy chain 11	1.70	1.29E-03
LRRN2	leucine rich repeat neuronal 2	1.70	4.27E-08
LZTS1	leucine zipper tumor suppressor 1	1.70	9.92E-21
LGALS1	galectin 1	1.70	9.31E-21
PTGIS	prostaglandin I2 synthase	1.69	3.36E-06
IGFBP5	insulin like growth factor binding protein 5	1.69	9.56E-14
CCL11	C-C motif chemokine ligand 11	1.69	2.39E-08
KIAA1755	KIAA1755	1.68	5.57E-16
SERPINE1	serpin family E member 1	1.68	6.65E-08
TAFA5	TAFA chemokine like family member 5	1.68	5.42E-09
GUCY1A1	guanylate cyclase 1 soluble subunit alpha 1	1.68	2.65E-12
RNASE2	ribonuclease A family member 2	1.68	1.65E-13
ZNF469	zinc finger protein 469	1.68	9.20E-12
EVC	EvC ciliary complex subunit 1	1.67	5.46E-14
ASB5	ankyrin repeat and SOCS box containing 5	1.67	9.20E-03
RNF150	ring finger protein 150	1.67	5.74E-07
LRRN4CL	LRRN4 C-terminal like	1.67	1.33E-11
AXL	AXL receptor tyrosine kinase	1.67	6.41E-21
CHRM2	cholinergic receptor muscarinic 2	1.67	5.75E-03
SYDE1	synapse defective Rho GTPase homolog 1	1.67	2.28E-32
HIC1	HIC ZBTB transcriptional repressor 1	1.66	7.40E-22
PNCK	pregnancy up-regulated nonubiquitous CaM kinase	1.66	5.69E-04
PLN	phospholamban	1.66	1.59E-04
MMRN1	multimerin 1	1.66	1.02E-05
C1QTNF6	C1q and TNF related 6	1.66	3.81E-21
DNAJB5	DnaJ heat shock protein family (Hsp40) member B5	1.65	4.46E-11
CHRDL1	chordin like 1	1.65	1.46E-03
NPTX2	neuronal pentraxin 2	1.65	1.03E-10
CYP2W1	cytochrome P450 family 2 subfamily W member 1	1.65	8.01E-03
BICC1	BicC family RNA binding protein 1	1.65	1.74E-15
C1QTNF4	C1q and TNF related 4	1.65	3.39E-07
TSHZ3	teashirt zinc finger homeobox 3	1.65	4.96E-24
ARHGEF25	Rho guanine nucleotide exchange factor 25	1.65	2.03E-10
PDE1B	phosphodiesterase 1B	1.65	1.80E-13
NOG	noggin	1.64	1.59E-05
CYTL1	cytokine like 1	1.64	9.54E-09
SIGLEC1	sialic acid binding Ig like lectin 1	1.64	3.33E-08
IGLON5	IgLON family member 5	1.64	2.36E-08
ADAM33	ADAM metallopeptidase domain 33	1.64	3.05E-06
CHRD	chordin	1.64	1.62E-14
CAVIN1	caveolae associated protein 1	1.63	5.33E-19
FGF1	fibroblast growth factor 1	1.63	1.71E-21
C3orf80	chromosome 3 open reading frame 80	1.63	1.15E-13
MAFB	MAF bZIP transcription factor B	1.63	1.02E-17
UCN2	urocortin 2	1.63	5.51E-07
GPR88	G protein-coupled receptor 88	1.62	8.18E-05
MUC12	mucin 12, cell surface associated	1.62	4.86E-03
NKAIN4	sodium/potassium transporting ATPase interacting 4	1.62	1.06E-03
ISLR2	immunoglobulin superfamily containing leucine rich repeat 2	1.62	2.92E-07
KRT81	keratin 81	1.62	6.94E-05
OLIG2	oligodendrocyte transcription factor 2	1.62	2.91E-03
CTNNA3	catenin alpha 3	1.62	7.04E-04
LIMS2	LIM zinc finger domain containing 2	1.62	2.26E-09
RCN3	reticulocalbin 3	1.62	2.51E-17
ECM1	extracellular matrix protein 1	1.62	6.38E-09
CALHM5	calcium homeostasis modulator family member 5	1.61	3.83E-13
HSD11B1	hydroxysteroid 11-beta dehydrogenase 1	1.61	1.25E-09
KCNMB1	potassium calcium-activated channel subfamily M regulatory beta subunit 1	1.61	1.91E-06
MKX	mohawk homeobox	1.61	2.23E-06
TNFSF4	TNF superfamily member 4	1.61	1.13E-12
NCAM2	neural cell adhesion molecule 2	1.61	4.57E-05
TRO	trophinin	1.61	3.55E-17
OSCAR	osteoclast associated Ig-like receptor	1.60	2.33E-13
COL24A1	collagen type XXIV alpha 1 chain	1.60	7.89E-09
PCDH19	protocadherin 19	1.60	1.71E-06
EMP3	epithelial membrane protein 3	1.60	2.15E-23
HOPX	HOP homeobox	1.60	6.15E-08
CD70	CD70 molecule	1.60	5.61E-05
NNMT	nicotinamide N-methyltransferase	1.60	2.80E-10
AR	androgen receptor	1.59	7.22E-07
STON1	stonin 1	1.59	2.76E-09
NGF	nerve growth factor	1.59	2.56E-11
INSYN2B	inhibitory synaptic factor family member 2B	1.59	1.55E-08
SIRPB2	signal regulatory protein beta 2	1.59	1.66E-10
VASN	vasorin	1.59	1.17E-13
LAYN	layilin	1.59	5.63E-16
FSTL3	follistatin like 3	1.59	4.75E-14
IGFBP7	insulin like growth factor binding protein 7	1.59	9.76E-30
DDIT4L	DNA damage inducible transcript 4 like	1.59	5.58E-05
CD109	CD109 molecule	1.58	3.22E-09
COL16A1	collagen type XVI alpha 1 chain	1.58	4.81E-15
NUDT10	nudix hydrolase 10	1.58	2.68E-05
NAV3	neuron navigator 3	1.58	1.70E-08
PEG3	paternally expressed 3	1.58	1.11E-06
GAS7	growth arrest specific 7	1.57	2.48E-14
SLC24A2	solute carrier family 24 member 2	1.57	2.85E-05
WNT11	Wnt family member 11	1.57	3.96E-03
SIGLEC14	sialic acid binding Ig like lectin 14	1.57	9.58E-05
EPHA3	EPH receptor A3	1.57	1.95E-07
CCN1	cellular communication network factor 1	1.57	9.88E-11
ADAMTSL4	ADAMTS like 4	1.57	1.18E-09
TNN	tenascin N	1.57	1.18E-04
IGFBP4	insulin like growth factor binding protein 4	1.56	9.53E-15
HAS1	hyaluronan synthase 1	1.56	1.14E-04
PCDHB7	protocadherin beta 7	1.56	1.85E-13
NPTX1	neuronal pentraxin 1	1.56	1.09E-03
SRPX	sushi repeat containing protein X-linked	1.56	1.84E-09
SRPX2	sushi repeat containing protein X-linked 2	1.56	3.60E-12
SOD3	superoxide dismutase 3	1.55	8.69E-07
POPDC2	popeye domain containing 2	1.55	1.99E-06
PDZRN4	PDZ domain containing ring finger 4	1.55	7.40E-04
EPHA7	EPH receptor A7	1.55	8.05E-04
B4GALNT1	beta-1,4-N-acetyl-galactosaminyltransferase 1	1.55	3.39E-06
DLX4	distal-less homeobox 4	1.55	8.52E-05
MYOCD	myocardin	1.55	1.77E-04
CORIN	corin, serine peptidase	1.54	1.95E-10
TNXB	tenascin XB	1.54	5.10E-06
WNT10A	Wnt family member 10A	1.54	2.91E-03
HAMP	hepcidin antimicrobial peptide	1.54	2.17E-05
LAMA2	laminin subunit alpha 2	1.54	1.39E-08
APOD	apolipoprotein D	1.54	1.56E-03
NHSL2	NHS like 2	1.54	3.57E-11
KCNA6	potassium voltage-gated channel subfamily A member 6	1.53	4.65E-04
COL15A1	collagen type XV alpha 1 chain	1.53	2.96E-17
PVALB	parvalbumin	1.53	5.77E-05
LMOD1	leiomodin 1	1.53	4.05E-04
TGFB1	transforming growth factor beta 1	1.53	1.08E-22
GAP43	growth associated protein 43	1.53	3.65E-05
CCL18	C-C motif chemokine ligand 18	1.53	4.28E-04
CXCL12	C-X-C motif chemokine ligand 12	1.53	8.29E-09
BNC1	basonuclin 1	1.53	2.31E-03
SLC11A1	solute carrier family 11 member 1	1.52	4.84E-14
NDN	necdin, MAGE family member	1.52	2.25E-10
FXYD6	FXYD domain containing ion transport regulator 6	1.52	4.05E-10
FBXL7	F-box and leucine rich repeat protein 7	1.52	3.92E-18
RTL3	retrotransposon Gag like 3	1.52	1.85E-04
FCGR1A	Fc gamma receptor Ia	1.52	9.88E-09
C1QTNF3	C1q and TNF related 3	1.52	2.39E-07
CHSY3	chondroitin sulfate synthase 3	1.51	4.40E-24
ITGA5	integrin subunit alpha 5	1.51	1.43E-13
BHLHE22	basic helix-loop-helix family member e22	1.51	2.48E-08
GPR26	G protein-coupled receptor 26	1.51	6.34E-03
PLPP7	phospholipid phosphatase 7 (inactive)	1.51	4.81E-11
ZNF521	zinc finger protein 521	1.51	1.87E-17
PCDHB5	protocadherin beta 5	1.51	1.07E-04
EHD2	EH domain containing 2	1.50	9.42E-14
RGS4	regulator of G protein signaling 4	1.50	7.00E-05
ADAMTS8	ADAM metallopeptidase with thrombospondin type 1 motif 8	1.50	1.16E-04
DLX1	distal-less homeobox 1	-1.50	1.27E-03
ENTPD3	ectonucleoside triphosphate diphosphohydrolase 3	-1.51	1.92E-04
SAG	S-antigen visual arrestin	-1.51	1.47E-03
GNG13	G protein subunit gamma 13	-1.51	2.23E-04
CCDC73	coiled-coil domain containing 73	-1.51	2.80E-05
ACSM6	acyl-CoA synthetase medium chain family member 6	-1.51	1.84E-03
UGT2B7	UDP glucuronosyltransferase family 2 member B7	-1.52	4.66E-03
BEST2	bestrophin 2	-1.52	3.99E-03
CALHM1	calcium homeostasis modulator 1	-1.52	1.24E-03
SYT9	synaptotagmin 9	-1.52	6.79E-03
ACER1	alkaline ceramidase 1	-1.53	9.69E-03
OR51B5	olfactory receptor family 51 subfamily B member 5	-1.54	9.73E-03
FOXL2NB	FOXL2 neighbor	-1.54	7.50E-03
CELA3B	chymotrypsin like elastase 3B	-1.54	4.01E-03
NUP210L	nucleoporin 210 like	-1.54	1.07E-03
NAT8	N-acetyltransferase 8 (putative)	-1.54	9.23E-03
CDKL4	cyclin dependent kinase like 4	-1.55	1.15E-04
ST18	ST18 C2H2C-type zinc finger transcription factor	-1.55	9.04E-04
CPB2	carboxypeptidase B2	-1.55	1.04E-03
KLK2	kallikrein related peptidase 2	-1.55	9.02E-03
NOL4	nucleolar protein 4	-1.56	4.97E-03
LRRC3C	leucine rich repeat containing 3C	-1.56	6.93E-03
TAS2R42	taste 2 receptor member 42	-1.56	3.18E-03
TMEM215	transmembrane protein 215	-1.56	6.86E-03
CAV3	caveolin 3	-1.56	3.68E-03
ABCC8	ATP binding cassette subfamily C member 8	-1.57	2.63E-03
KLHL14	kelch like family member 14	-1.57	3.59E-03
PLPPR1	phospholipid phosphatase related 1	-1.57	8.70E-03
RAPSN	receptor associated protein of the synapse	-1.58	5.74E-05
HS3ST6	heparan sulfate-glucosamine 3-sulfotransferase 6	-1.58	5.23E-03
RTL1	retrotransposon Gag like 1	-1.59	6.12E-03
MEIOSIN	meiosis initiator	-1.59	9.58E-03
GARIN1B	golgi associated RAB2 interactor 1B	-1.60	4.26E-03
ERBB4	erb-b2 receptor tyrosine kinase 4	-1.60	1.77E-03
MANSC4	MANSC domain containing 4	-1.60	2.59E-04
CLDN19	claudin 19	-1.60	4.21E-03
ASCL5	achaete-scute family bHLH transcription factor 5	-1.60	8.20E-05
SLC36A3	solute carrier family 36 member 3	-1.60	7.23E-03
PPEF2	protein phosphatase with EF-hand domain 2	-1.60	7.08E-03
KCNV2	potassium voltage-gated channel modifier subfamily V member 2	-1.62	7.01E-07
CYP4B1	cytochrome P450 family 4 subfamily B member 1	-1.62	1.00E-03
CYP3A43	cytochrome P450 family 3 subfamily A member 43	-1.62	6.38E-04
DKK4	dickkopf WNT signaling pathway inhibitor 4	-1.62	6.08E-03
KRT12	keratin 12	-1.62	3.35E-03
RPRML	reprimo like	-1.62	2.78E-03
TEX49	testis expressed 49	-1.63	1.19E-03
SLC22A7	solute carrier family 22 member 7	-1.63	5.18E-03
CDH7	cadherin 7	-1.63	4.99E-03
CEACAM20	CEA cell adhesion molecule 20	-1.63	9.58E-03
LGALS9C	galectin 9C	-1.64	5.76E-04
NCAN	neurocan	-1.64	4.07E-03
KLB	klotho beta	-1.65	8.69E-07
C12orf40	chromosome 12 open reading frame 40	-1.65	2.70E-03
CHST4	carbohydrate sulfotransferase 4	-1.65	3.05E-03
PTPN20	protein tyrosine phosphatase non-receptor type 20	-1.65	1.53E-03
TNS4	tensin 4	-1.65	6.69E-03
IL17REL	interleukin 17 receptor E like	-1.66	3.65E-03
SMCO3	single-pass membrane protein with coiled-coil domains 3	-1.66	1.11E-03
IGFALS	insulin like growth factor binding protein acid labile subunit	-1.66	4.50E-03
SEPTIN12	septin 12	-1.66	2.43E-03
CCDC179	coiled-coil domain containing 179	-1.66	3.55E-03
CYP2F1	cytochrome P450 family 2 subfamily F member 1	-1.67	9.88E-04
SHOX	short stature homeobox	-1.67	1.27E-03
HCN1	hyperpolarization activated cyclic nucleotide gated potassium channel 1	-1.67	5.45E-03
BOLL	boule homolog, RNA binding protein	-1.67	7.49E-04
CATSPERD	cation channel sperm associated auxiliary subunit delta	-1.67	7.12E-03
PCP4	Purkinje cell protein 4	-1.67	7.84E-03
MIEN1	migration and invasion enhancer 1	-1.67	2.75E-05
PAQR9	progestin and adipoQ receptor family member 9	-1.68	2.85E-03
NAT16	N-acetyltransferase 16 (putative)	-1.68	1.34E-03
CYP4Z1	cytochrome P450 family 4 subfamily Z member 1	-1.69	1.88E-05
CNTFR	ciliary neurotrophic factor receptor	-1.69	7.70E-03
SEC14L5	SEC14 like lipid binding 5	-1.69	3.50E-05
COL20A1	collagen type XX alpha 1 chain	-1.69	6.09E-05
C12orf71	chromosome 12 open reading frame 71	-1.69	9.80E-05
RGSL1	regulator of G protein signaling like 1	-1.69	3.75E-03
CDC20B	cell division cycle 20B	-1.69	3.59E-03
DIO1	iodothyronine deiodinase 1	-1.70	4.42E-05
RPS6KA6	ribosomal protein S6 kinase A6	-1.70	8.65E-04
ANKRD30B	ankyrin repeat domain 30B	-1.70	8.11E-03
FOXD4L6	forkhead box D4 like 6	-1.70	1.39E-03
ZMAT4	zinc finger matrin-type 4	-1.70	6.38E-03
EFCAB8	EF-hand calcium binding domain 8	-1.71	2.22E-04
ALDH3A1	aldehyde dehydrogenase 3 family member A1	-1.71	5.88E-04
C1QL2	complement C1q like 2	-1.71	8.80E-03
IGFL4	IGF like family member 4	-1.71	7.17E-04
GAL3ST3	galactose-3-O-sulfotransferase 3	-1.71	5.39E-03
TMEM229A	transmembrane protein 229A	-1.72	5.55E-03
FABP7	fatty acid binding protein 7	-1.72	1.47E-03
CPLX4	complexin 4	-1.72	6.77E-03
FOXE1	forkhead box E1	-1.72	7.87E-03
TEDDM1	transmembrane epididymal protein 1	-1.73	8.39E-05
TMCO2	transmembrane and coiled-coil domains 2	-1.74	6.19E-03
SLC13A5	solute carrier family 13 member 5	-1.74	7.36E-04
INSL6	insulin like 6	-1.74	5.10E-06
VSX2	visual system homeobox 2	-1.74	3.57E-03
FKBP6	FKBP prolyl isomerase family member 6 (inactive)	-1.75	7.24E-03
KRTDAP	keratinocyte differentiation associated protein	-1.75	3.69E-03
THSD8	thrombospondin type 1 domain containing 8	-1.75	1.45E-03
ZPBP2	zona pellucida binding protein 2	-1.76	7.05E-03
OR7A17	olfactory receptor family 7 subfamily A member 17	-1.76	3.38E-03
OR10A5	olfactory receptor family 10 subfamily A member 5	-1.76	9.13E-03
KRT72	keratin 72	-1.77	7.99E-03
EXD1	exonuclease 3'-5' domain containing 1	-1.77	2.72E-03
MROH9	maestro heat like repeat family member 9	-1.78	3.05E-04
KASH5	KASH domain containing 5	-1.78	3.43E-03
GPR152	G protein-coupled receptor 152	-1.78	2.08E-03
IL22	interleukin 22	-1.78	1.88E-03
FBXO47	F-box protein 47	-1.79	1.68E-03
AKR1D1	aldo-keto reductase family 1 member D1	-1.79	3.04E-03
REP15	RAB15 effector protein	-1.79	6.32E-05
CROCC2	ciliary rootlet coiled-coil, rootletin family member 2	-1.79	1.30E-04
ARGFX	arginine-fifty homeobox	-1.80	5.63E-03
C1orf141	chromosome 1 open reading frame 141	-1.80	1.77E-03
CD5L	CD5 molecule like	-1.80	9.02E-03
VWA5B2	von Willebrand factor A domain containing 5B2	-1.81	7.07E-05
NEUROD2	neuronal differentiation 2	-1.81	1.26E-05
PROX1	prospero homeobox 1	-1.81	2.37E-04
TEX15	testis expressed 15, meiosis and synapsis associated	-1.82	7.44E-03
TEX35	testis expressed 35	-1.82	2.53E-04
CGA	glycoprotein hormones, alpha polypeptide	-1.82	3.76E-04
SPINK13	serine peptidase inhibitor Kazal type 13	-1.82	1.47E-03
NRG4	neuregulin 4	-1.82	3.62E-05
PRSS1	serine protease 1	-1.82	4.98E-03
APOH	apolipoprotein H	-1.83	6.67E-03
STOML3	stomatin like 3	-1.83	9.89E-04
CTNNA2	catenin alpha 2	-1.84	2.72E-04
POU2F3	POU class 2 homeobox 3	-1.84	5.21E-08
CTRC	chymotrypsin C	-1.85	3.05E-05
CCDC83	coiled-coil domain containing 83	-1.85	1.27E-03
SRARP	steroid receptor associated and regulated protein	-1.85	3.36E-03
OTOP1	otopetrin 1	-1.85	7.60E-03
MAGEA8	MAGE family member A8	-1.85	2.09E-04
RETNLB	resistin like beta	-1.86	1.89E-03
MT1G	metallothionein 1G	-1.86	7.41E-05
OR4K17	olfactory receptor family 4 subfamily K member 17	-1.86	6.49E-03
KCNJ9	potassium inwardly rectifying channel subfamily J member 9	-1.86	1.89E-05
FBXW12	F-box and WD repeat domain containing 12	-1.86	8.12E-06
TEX11	testis expressed 11	-1.87	1.63E-06
OR7G2	olfactory receptor family 7 subfamily G member 2	-1.87	5.76E-03
ANKRD62	ankyrin repeat domain 62	-1.87	1.14E-04
GABRA4	gamma-aminobutyric acid type A receptor subunit alpha4	-1.87	8.40E-04
CFAP107	cilia and flagella associated protein 107	-1.88	4.14E-03
ZYG11A	zyg-11 family member A, cell cycle regulator	-1.88	3.46E-05
NPHS2	NPHS2 stomatin family member, podocin	-1.88	5.25E-03
ISM2	isthmin 2	-1.89	1.52E-03
PRSS56	serine protease 56	-1.89	8.48E-03
FREM3	FRAS1 related extracellular matrix 3	-1.89	9.42E-04
OR13J1	olfactory receptor family 13 subfamily J member 1	-1.90	3.61E-04
RAD21L1	RAD21 cohesin complex component like 1	-1.90	9.01E-04
SERPINA11	serpin family A member 11	-1.90	9.88E-03
OR2D3	olfactory receptor family 2 subfamily D member 3	-1.90	2.42E-03
CYP1A2	cytochrome P450 family 1 subfamily A member 2	-1.91	4.29E-03
DCAF8L2	DDB1 and CUL4 associated factor 8 like 2	-1.91	4.45E-03
AIPL1	aryl hydrocarbon receptor interacting protein like 1	-1.91	6.03E-04
SRRM4	serine/arginine repetitive matrix 4	-1.92	2.45E-04
SLC22A8	solute carrier family 22 member 8	-1.93	2.41E-03
CACNA1S	calcium voltage-gated channel subunit alpha1 S	-1.94	1.81E-04
OR52I2	olfactory receptor family 52 subfamily I member 2	-1.94	1.08E-03
OR9A1P	olfactory receptor family 9 subfamily A member 1 pseudogene	-1.94	6.75E-03
CATSPER4	cation channel sperm associated 4	-1.95	3.29E-03
LRP2	LDL receptor related protein 2	-1.95	1.73E-03
IDI2	isopentenyl-diphosphate delta isomerase 2	-1.96	7.73E-05
IL17C	interleukin 17C	-1.96	4.32E-04
TDRD1	tudor domain containing 1	-1.96	5.93E-05
DPP10	dipeptidyl peptidase like 10	-1.96	6.43E-03
EIF4E1B	eukaryotic translation initiation factor 4E family member 1B	-1.97	7.88E-03
IRGC	immunity related GTPase cinema	-1.97	2.43E-03
KRTAP16-1	keratin associated protein 16-1	-1.97	4.85E-03
C22orf42	chromosome 22 open reading frame 42	-1.97	1.97E-03
MUCL3	mucin like 3	-1.98	2.03E-03
CXCL5	C-X-C motif chemokine ligand 5	-1.98	2.67E-03
PAX3	paired box 3	-1.99	5.10E-03
SLC5A8	solute carrier family 5 member 8	-1.99	4.41E-03
ACCSL	1-aminocyclopropane-1-carboxylate synthase homolog (inactive) like	-2.00	9.94E-03
FER1L6	fer-1 like family member 6	-2.00	3.17E-04
RBP3	retinol binding protein 3	-2.01	1.03E-05
RNF17	ring finger protein 17	-2.01	2.03E-03
SNTG1	syntrophin gamma 1	-2.01	4.59E-03
SMIM42	small integral membrane protein 42	-2.02	6.97E-03
MYH4	myosin heavy chain 4	-2.02	5.97E-03
FCN2	ficolin 2	-2.03	7.30E-03
RTP1	receptor transporter protein 1	-2.03	7.90E-03
PERCC1	proline and glutamate rich with coiled coil 1	-2.03	1.41E-04
VSIG1	V-set and immunoglobulin domain containing 1	-2.04	1.26E-03
DGAT2L6	diacylglycerol O-acyltransferase 2 like 6	-2.05	2.51E-03
SP7	Sp7 transcription factor	-2.05	1.48E-03
SLC45A2	solute carrier family 45 member 2	-2.06	5.67E-06
OR11H2	olfactory receptor family 11 subfamily H member 2	-2.06	4.87E-03
FAM187B	family with sequence similarity 187 member B	-2.07	1.34E-03
WFDC8	WAP four-disulfide core domain 8	-2.07	5.15E-03
UNCX	UNC homeobox	-2.07	4.39E-03
OR3A3	olfactory receptor family 3 subfamily A member 3	-2.08	1.98E-03
CLDN10	claudin 10	-2.08	1.44E-03
AKAP4	A-kinase anchoring protein 4	-2.09	6.12E-04
EN2	engrailed homeobox 2	-2.09	1.13E-03
PAK5	p21 (RAC1) activated kinase 5	-2.09	1.09E-03
NPY	neuropeptide Y	-2.10	1.04E-03
SSX1	SSX family member 1	-2.11	7.36E-03
MUC22	mucin 22	-2.11	3.49E-03
WDR87	WD repeat domain 87	-2.11	3.91E-04
ANKRD30A	ankyrin repeat domain 30A	-2.12	9.07E-04
HTR3E	5-hydroxytryptamine receptor 3E	-2.12	3.48E-04
LMOD2	leiomodin 2	-2.13	6.75E-05
TBC1D21	TBC1 domain family member 21	-2.13	6.10E-03
HS6ST2	heparan sulfate 6-O-sulfotransferase 2	-2.13	4.20E-05
ASIC2	acid sensing ion channel subunit 2	-2.14	6.95E-05
GLYAT	glycine-N-acyltransferase	-2.14	1.32E-03
PRMT8	protein arginine methyltransferase 8	-2.15	1.03E-03
TERB1	telomere repeat binding bouquet formation protein 1	-2.15	7.03E-05
NEUROD1	neuronal differentiation 1	-2.17	1.82E-04
CYP2A13	cytochrome P450 family 2 subfamily A member 13	-2.17	9.81E-03
SMCO1	single-pass membrane protein with coiled-coil domains 1	-2.18	1.20E-03
OR4K13	olfactory receptor family 4 subfamily K member 13	-2.18	5.29E-04
TMEM212	transmembrane protein 212	-2.19	3.36E-03
TRPM1	transient receptor potential cation channel subfamily M member 1	-2.20	2.83E-04
C16orf92	chromosome 16 open reading frame 92	-2.20	2.77E-03
TBC1D28	TBC1 domain family member 28	-2.20	4.61E-03
DNER	delta/notch like EGF repeat containing	-2.21	2.83E-04
TMPRSS12	transmembrane serine protease 12	-2.21	1.21E-04
SERPIND1	serpin family D member 1	-2.21	1.09E-07
GPR151	G protein-coupled receptor 151	-2.21	1.03E-03
GLYATL3	glycine-N-acyltransferase like 3	-2.22	7.35E-03
FGF4	fibroblast growth factor 4	-2.22	2.15E-05
LGALS9B	galectin 9B	-2.22	7.11E-06
TMEM239	transmembrane protein 239	-2.22	1.66E-03
CHRND	cholinergic receptor nicotinic delta subunit	-2.23	1.36E-04
KRT23	keratin 23	-2.23	1.26E-03
BRDT	bromodomain testis associated	-2.23	5.33E-05
HAO1	hydroxyacid oxidase 1	-2.24	3.80E-04
C10orf53	chromosome 10 open reading frame 53	-2.24	2.47E-03
OR5C1	olfactory receptor family 5 subfamily C member 1	-2.24	1.95E-03
TBL1Y	transducin beta like 1 Y-linked	-2.24	7.27E-03
IGBP1P2	IGBP1 family member C	-2.25	1.05E-04
PRDM13	PR/SET domain 13	-2.25	7.80E-03
VWC2L	von Willebrand factor C domain containing 2 like	-2.26	7.64E-04
CCDC169	coiled-coil domain containing 169	-2.27	1.09E-04
GNAT1	G protein subunit alpha transducin 1	-2.28	1.32E-04
HSD3B1	hydroxy-delta-5-steroid dehydrogenase, 3 beta- and steroid delta-isomerase 1	-2.29	3.65E-03
TMCO5A	transmembrane and coiled-coil domains 5A	-2.29	2.82E-03
GAST	gastrin	-2.29	6.71E-03
LACTBL1	lactamase beta like 1	-2.30	8.01E-03
OR6C75	olfactory receptor family 6 subfamily C member 75	-2.31	6.88E-03
VTN	vitronectin	-2.31	1.02E-05
KRT74	keratin 74	-2.32	6.96E-03
GLP1R	glucagon like peptide 1 receptor	-2.33	1.29E-05
PTF1A	pancreas associated transcription factor 1a	-2.33	2.16E-04
GPR119	G protein-coupled receptor 119	-2.34	2.38E-03
HTR3C	5-hydroxytryptamine receptor 3C	-2.35	6.00E-04
MT1H	metallothionein 1H	-2.35	2.41E-06
OR4N2	olfactory receptor family 4 subfamily N member 2	-2.36	7.29E-03
OR52B2	olfactory receptor family 52 subfamily B member 2	-2.37	1.19E-03
GPR148	G protein-coupled receptor 148	-2.38	1.68E-03
PADI6	peptidyl arginine deiminase 6	-2.40	1.24E-03
ZSCAN10	zinc finger and SCAN domain containing 10	-2.40	1.32E-05
RESP18	regulated endocrine specific protein 18	-2.40	1.71E-03
APOF	apolipoprotein F	-2.41	1.35E-05
GFRAL	GDNF family receptor alpha like	-2.43	2.35E-03
OR5AU1	olfactory receptor family 5 subfamily AU member 1	-2.43	3.23E-04
SPAG6	sperm associated antigen 6	-2.44	5.66E-08
NOBOX	NOBOX oogenesis homeobox	-2.45	8.46E-03
C20orf173	chromosome 20 open reading frame 173	-2.45	1.96E-03
SLC13A1	solute carrier family 13 member 1	-2.46	1.97E-03
SCGB2A1	secretoglobin family 2A member 1	-2.47	3.46E-04
CDH12	cadherin 12	-2.50	2.08E-04
SLC6A11	solute carrier family 6 member 11	-2.51	9.21E-05
MMP26	matrix metallopeptidase 26	-2.52	5.94E-03
ECE2	endothelin converting enzyme 2	-2.52	1.24E-03
TXNDC8	thioredoxin domain containing 8	-2.53	8.42E-04
LMNTD1	lamin tail domain containing 1	-2.53	3.13E-03
IQCF6	IQ motif containing F6	-2.54	3.18E-04
TEX44	testis expressed 44	-2.54	5.99E-04
PSG3	pregnancy specific beta-1-glycoprotein 3	-2.54	4.26E-03
OTUD6A	OTU deubiquitinase 6A	-2.55	4.68E-04
GPR139	G protein-coupled receptor 139	-2.55	4.27E-04
CSMD3	CUB and Sushi multiple domains 3	-2.56	2.04E-05
CELA2A	chymotrypsin like elastase 2A	-2.57	1.25E-05
CHRNB3	cholinergic receptor nicotinic beta 3 subunit	-2.58	4.28E-03
PAGE2B	PAGE family member 2B	-2.58	1.43E-03
DPPA3	developmental pluripotency associated 3	-2.59	5.84E-04
NEUROG2	neurogenin 2	-2.61	2.30E-03
SPACA7	sperm acrosome associated 7	-2.61	2.51E-03
IL31	interleukin 31	-2.62	1.44E-03
CFAP47	cilia and flagella associated protein 47	-2.64	3.94E-08
VN1R5	vomeronasal 1 receptor 5 (gene/pseudogene)	-2.66	4.94E-05
IL9	interleukin 9	-2.67	1.92E-03
REG3A	regenerating family member 3 alpha	-2.69	8.56E-04
HTR1A	5-hydroxytryptamine receptor 1A	-2.72	6.35E-03
SYCN	syncollin	-2.74	5.84E-03
PSKH2	protein serine kinase H2	-2.74	1.88E-03
REG1A	regenerating family member 1 alpha	-2.75	7.63E-06
OR2G3	olfactory receptor family 2 subfamily G member 3	-2.75	9.47E-03
GJA10	gap junction protein alpha 10	-2.76	1.79E-03
KRT39	keratin 39	-2.77	1.91E-05
TEX37	testis expressed 37	-2.77	6.22E-03
KRT33A	keratin 33A	-2.77	1.03E-03
PRSS2	serine protease 2	-2.78	3.04E-05
OR51L1	olfactory receptor family 51 subfamily L member 1	-2.80	3.96E-03
CABS1	calcium binding protein, spermatid associated 1	-2.80	5.11E-03
GPR149	G protein-coupled receptor 149	-2.81	9.10E-03
KRTAP1-3	keratin associated protein 1-3	-2.83	7.60E-03
LYPD2	LY6/PLAUR domain containing 2	-2.84	8.60E-05
CSNKA2IP	casein kinase 2 subunit alpha' interacting protein	-2.84	3.24E-03
PRR23A	proline rich 23A	-2.85	1.43E-03
TPD52L3	TPD52 like 3	-2.86	1.11E-03
TEX33	testis expressed 33	-2.86	1.99E-03
MT4	metallothionein 4	-2.87	8.91E-03
DUXA	double homeobox A	-2.92	1.21E-03
TPTE	transmembrane phosphatase with tensin homology	-2.92	2.30E-03
SLC38A3	solute carrier family 38 member 3	-2.95	2.65E-07
PNLIPRP2	pancreatic lipase related protein 2 (gene/pseudogene)	-3.01	1.36E-05
OR6B2	olfactory receptor family 6 subfamily B member 2	-3.01	1.73E-03
PPDPFL	pancreatic progenitor cell differentiation and proliferation factor like	-3.03	1.26E-04
GNAT3	G protein subunit alpha transducin 3	-3.07	1.10E-03
OR11L1	olfactory receptor family 11 subfamily L member 1	-3.07	5.78E-03
CA6	carbonic anhydrase 6	-3.07	1.10E-07
KRTAP5-3	keratin associated protein 5-3	-3.10	1.00E-04
LEUTX	leucine twenty homeobox	-3.11	5.90E-03
SLC6A5	solute carrier family 6 member 5	-3.14	1.33E-05
OR6M1	olfactory receptor family 6 subfamily M member 1	-3.14	9.18E-03
LCN15	lipocalin 15	-3.15	5.05E-07
HEPACAM2	HEPACAM family member 2	-3.27	1.94E-09
KRT37	keratin 37	-3.30	1.52E-04
NEUROD4	neuronal differentiation 4	-3.30	2.26E-03
KRTAP3-1	keratin associated protein 3-1	-3.32	1.38E-03
KRT28	keratin 28	-3.33	9.09E-04
SOSTDC1	sclerostin domain containing 1	-3.42	2.14E-10
KRTAP9-4	keratin associated protein 9-4	-3.43	2.16E-03
REG1B	regenerating family member 1 beta	-3.52	1.25E-05
KRT13	keratin 13	-3.56	1.50E-07
OR6C2	olfactory receptor family 6 subfamily C member 2	-3.57	5.97E-04
GRXCR1	glutaredoxin and cysteine rich domain containing 1	-3.62	6.70E-03
CPA2	carboxypeptidase A2	-3.85	6.43E-08
CER1	cerberus 1, DAN family BMP antagonist	-3.88	1.77E-04
PLA2G1B	phospholipase A2 group IB	-3.96	5.92E-13
REG3G	regenerating family member 3 gamma	-4.14	9.80E-08
KRTAP3-2	keratin associated protein 3-2	-4.16	1.27E-05
KRT40	keratin 40	-4.37	6.52E-10
