# Supplementary material for: High Expression of THY1 in Intestinal Gastric Cancer as a Key Factor in Tumor Biology: A Poor Prognosis-Independent Marker Related to the Epithelial–Mesenchymal Transition Profile
Source: Genes (Basel). 2023 Dec 24;15(1):28. doi: 10.3390/genes15010028 (PMC10815053; doi:10.3390/genes15010028)
Supplement: Supplementary file 1 [file genes-15-00028-s001.zip › Supplementary Table S3.xls]

## Sheet: Supplementary Table S3
Study-GEO acession	Microarray-platform	Nationality	Histologycal subtype	N
GSE15459	Affymetrix Human Genome U133 Plus 2.0 Array	Singapore	Intestinal	99
GSE22377	Affymetrix Human Genome U133 Plus 2.0 Array	Germany	Intestinal	24
GSE38749	Affymetrix Human Genome U133 Plus 2.0 Array	Brazil	Intestinal	4
GSE57308	Affymetrix Human Genome U133 Plus 2.0 Array	China	Intestinal	19
GSE26899	Illumina HumanHT-12 V3.0 expression beadchip	South Korea	Intestinal	59
GSE26901	Illumina HumanHT-12 V3.0 expression beadchip	South Korea	Intestinal	82
