# Supplementary material for: High Expression of THY1 in Intestinal Gastric Cancer as a Key Factor in Tumor Biology: A Poor Prognosis-Independent Marker Related to the Epithelial–Mesenchymal Transition Profile
Source: Genes (Basel). 2023 Dec 24;15(1):28. doi: 10.3390/genes15010028 (PMC10815053; doi:10.3390/genes15010028)
Supplement: Supplementary file 1 [file genes-15-00028-s001.zip › Supplementary Table S4.xls]

## Sheet: Table S4
	TCGA cohort				GEO/Illumina cohort				GEO/Affymetrix cohort
Characteristics	THY1high	THY1low	P-value	HR (95% CI)	THY1high	THY1low	P-value	HR (95% CI)	THY1high	THY1low	P-value	HR (95% CI)
Major pathologic TNM stages
Stage I	5/39 (13%)	9/41 (22%)	0.777	-	4/35 (11%)	15/36 (42%)	0.024	-	3/33 (9%)	8/31 (26%)	0.043	-
Stage II	15/39 (38%)	14/41 (34%)			5/35 (14%)	6/36 (16%)			3/33 (9%)	3/31 (10%)
Stage III	16/39 (41%)	15/41 (37%)			17/35 (49%)	10/36 (28%)			17/33 (52%)	6/31 (19%)
Stage IV	3/39 (8%)	3/41 (7%)			9/35 (26%)	5/36 (14%)			10/33 (30%)	14/31 (45%)
Overall survival
Deceased
True	20/45 (45%)	8/44 (18%)	0.0075	3.27 (1.31 - 8.16)	25/35 (71%)	14/36 (39%)	0.0082	2.37 (1.22 - 4.58)	22/32 (69%)	12/33 (36%)	0.025	2.20 (1.09 - 4.46)
False	25/45 (55%)	36/44 (82%)			10/35 (29%)	22/36 (61%)			10/32 (31%)	21/33 (64%)
Recurrence Free survival
Recurrence
True	12/33 (36%)	5/39 (13%)	0.018	3.58 (1.15 - 11.1)	26/35 (74%)	15/36 (42%)	0.0045	2.47 (1.30 - 4.69)	NA	NA	NA	NA
False	21/33 (64%)	34/39 (87%)			9/35 (26%)	21/36 (58%)			NA	NA
Recurrence Free survival adj CTX
Recurrence
True	NA	NA	NA	NA	15/21 (76%)	5/14 (36%)	0.05	2.62 (1.01 - 7.26)	NA	NA	NA	NA
False	NA	NA			6/21 (24%)	9/14 (64%)			NA	NA
