# Supplementary material for: High Expression of THY1 in Intestinal Gastric Cancer as a Key Factor in Tumor Biology: A Poor Prognosis-Independent Marker Related to the Epithelial–Mesenchymal Transition Profile
Source: Genes (Basel). 2023 Dec 24;15(1):28. doi: 10.3390/genes15010028 (PMC10815053; doi:10.3390/genes15010028)
Supplement: Supplementary file 1 [file genes-15-00028-s001.zip › Supplementary Table S5.xls]

## Sheet: GSE15459
GEO accsession	Dataset accsession	Lauren classification	THY1 expression group
GSM387824	GSE15459	Intestinal	THY1-high
GSM387863	GSE15459	Intestinal	THY1-high
GSM387875	GSE15459	Intestinal	THY1-high
GSM387919	GSE15459	Intestinal	THY1-low
GSM387791	GSE15459	Intestinal	THY1-low
GSM387805	GSE15459	Intestinal	THY1-low
GSM387815	GSE15459	Intestinal	THY1-low
GSM387817	GSE15459	Intestinal	THY1-low
GSM387900	GSE15459	Intestinal	THY1-low
GSM387944	GSE15459	Intestinal	THY1-low
GSM387974	GSE15459	Intestinal	THY1-low
GSM387812	GSE15459	Intestinal	THY1-high
GSM387822	GSE15459	Intestinal	THY1-high
GSM387872	GSE15459	Intestinal	THY1-high
GSM387894	GSE15459	Intestinal	THY1-low
GSM387917	GSE15459	Intestinal	THY1-low
GSM387921	GSE15459	Intestinal	THY1-low
GSM387922	GSE15459	Intestinal	THY1-low
GSM387945	GSE15459	Intestinal	THY1-high
GSM387966	GSE15459	Intestinal	THY1-low
GSM387969	GSE15459	Intestinal	THY1-low
GSM387976	GSE15459	Intestinal	THY1-high
GSM387984	GSE15459	Intestinal	THY1-low
GSM387794	GSE15459	Intestinal	THY1-high
GSM387935	GSE15459	Intestinal	THY1-low
GSM387823	GSE15459	Intestinal	THY1-high
GSM387846	GSE15459	Intestinal	THY1-high
GSM387932	GSE15459	Intestinal	THY1-low
GSM387964	GSE15459	Intestinal	THY1-low
GSM387838	GSE15459	Intestinal	THY1-high
GSM387870	GSE15459	Intestinal	THY1-high
GSM387947	GSE15459	Intestinal	THY1-high
GSM387960	GSE15459	Intestinal	THY1-high
GSM387796	GSE15459	Intestinal	THY1-low
GSM387803	GSE15459	Intestinal	THY1-low
GSM387848	GSE15459	Intestinal	THY1-high
GSM387883	GSE15459	Intestinal	THY1-low
GSM387916	GSE15459	Intestinal	THY1-low
GSM387792	GSE15459	Intestinal	THY1-high
GSM387833	GSE15459	Intestinal	THY1-high
GSM387856	GSE15459	Intestinal	THY1-high
GSM387892	GSE15459	Intestinal	THY1-high
GSM387903	GSE15459	Intestinal	THY1-low
GSM387913	GSE15459	Intestinal	THY1-low
GSM387953	GSE15459	Intestinal	THY1-high
GSM387987	GSE15459	Intestinal	THY1-low
GSM387975	GSE15459	Intestinal	THY1-high
GSM387951	GSE15459	Intestinal	THY1-low
GSM387874	GSE15459	Intestinal	THY1-high
GSM387845	GSE15459	Intestinal	THY1-high
GSM387887	GSE15459	Intestinal	THY1-low
GSM387954	GSE15459	Intestinal	THY1-high
GSM387962	GSE15459	Intestinal	THY1-high
GSM387970	GSE15459	Intestinal	THY1-high

## Sheet: GSE193453
GEO accsession	Dataset accsession	Lauren classification	THY1 expression group
GSM5742864	GSE191275	Intestinal	THY1-low
GSM5742866	GSE191275	Intestinal	THY1-high
GSM5742867	GSE191275	Intestinal	THY1-high
GSM5742868	GSE191275	Intestinal	THY1-high
GSM5742869	GSE191275	Intestinal	THY1-low
GSM5742870	GSE191275	Intestinal	THY1-low
GSM5742871	GSE191275	Intestinal	THY1-low

## Sheet: GSE22377
GEO accsession	Dataset accsession	Lauren classification	THY1 expression group
GSM556677	GSE22377	Intestinal	THY1-low
GSM556678	GSE22377	Intestinal	THY1-low
GSM556679	GSE22377	Intestinal	THY1-low
GSM556681	GSE22377	Intestinal	THY1-low
GSM556684	GSE22377	Intestinal	THY1-low
GSM556689	GSE22377	Intestinal	THY1-high
GSM556691	GSE22377	Intestinal	THY1-high
GSM556694	GSE22377	Intestinal	THY1-high
GSM556703	GSE22377	Intestinal	THY1-low
GSM556712	GSE22377	Intestinal	THY1-high

## Sheet: GSE26899
GEO accsession	Dataset accsession	Lauren classification	THY1 expression group
GSM662376	GSE26899	Intestinal	THY1-low
GSM662378	GSE26899	Intestinal	THY1-high
GSM662386	GSE26899	Intestinal	THY1-low
GSM662389	GSE26899	Intestinal	THY1-high
GSM662390	GSE26899	Intestinal	THY1-low
GSM662398	GSE26899	Intestinal	THY1-high
GSM662401	GSE26899	Intestinal	THY1-high
GSM662407	GSE26899	Intestinal	THY1-low
GSM662415	GSE26899	Intestinal	THY1-low
GSM662417	GSE26899	Intestinal	THY1-high
GSM662424	GSE26899	Intestinal	THY1-high
GSM662429	GSE26899	Intestinal	THY1-low
GSM662431	GSE26899	Intestinal	THY1-low
GSM662432	GSE26899	Intestinal	THY1-low
GSM662433	GSE26899	Intestinal	THY1-low
GSM662438	GSE26899	Intestinal	THY1-high
GSM662443	GSE26899	Intestinal	THY1-high
GSM662444	GSE26899	Intestinal	THY1-high
GSM662450	GSE26899	Intestinal	THY1-high
GSM662454	GSE26899	Intestinal	THY1-low
GSM662458	GSE26899	Intestinal	THY1-low
GSM662462	GSE26899	Intestinal	THY1-high
GSM662470	GSE26899	Intestinal	THY1-low
GSM662480	GSE26899	Intestinal	THY1-high

## Sheet: GSE26901
GEO accsession	Dataset accsession	Lauren classification	THY1 expression group
GSM662509	GSE26901	Intestinal	THY1-low
GSM662517	GSE26901	Intestinal	THY1-low
GSM662519	GSE26901	Intestinal	THY1-high
GSM662523	GSE26901	Intestinal	THY1-high
GSM662525	GSE26901	Intestinal	THY1-high
GSM662526	GSE26901	Intestinal	THY1-high
GSM662528	GSE26901	Intestinal	THY1-high
GSM662529	GSE26901	Intestinal	THY1-high
GSM662530	GSE26901	Intestinal	THY1-high
GSM662531	GSE26901	Intestinal	THY1-high
GSM662533	GSE26901	Intestinal	THY1-low
GSM662534	GSE26901	Intestinal	THY1-high
GSM662535	GSE26901	Intestinal	THY1-low
GSM662537	GSE26901	Intestinal	THY1-low
GSM662539	GSE26901	Intestinal	THY1-high
GSM662540	GSE26901	Intestinal	THY1-low
GSM662542	GSE26901	Intestinal	THY1-low
GSM662547	GSE26901	Intestinal	THY1-high
GSM662548	GSE26901	Intestinal	THY1-low
GSM662552	GSE26901	Intestinal	THY1-low
GSM662555	GSE26901	Intestinal	THY1-high
GSM662557	GSE26901	Intestinal	THY1-low
GSM662559	GSE26901	Intestinal	THY1-high
GSM662560	GSE26901	Intestinal	THY1-high
GSM662565	GSE26901	Intestinal	THY1-low
GSM662567	GSE26901	Intestinal	THY1-low
GSM662569	GSE26901	Intestinal	THY1-high
GSM662570	GSE26901	Intestinal	THY1-low
GSM662572	GSE26901	Intestinal	THY1-high
GSM662573	GSE26901	Intestinal	THY1-low
GSM662574	GSE26901	Intestinal	THY1-high
GSM662575	GSE26901	Intestinal	THY1-high
GSM662576	GSE26901	Intestinal	THY1-high
GSM662577	GSE26901	Intestinal	THY1-high
GSM662578	GSE26901	Intestinal	THY1-low
GSM662580	GSE26901	Intestinal	THY1-low
GSM662584	GSE26901	Intestinal	THY1-high
GSM662586	GSE26901	Intestinal	THY1-low
GSM662588	GSE26901	Intestinal	THY1-low
GSM662590	GSE26901	Intestinal	THY1-low
GSM662591	GSE26901	Intestinal	THY1-low
GSM662597	GSE26901	Intestinal	THY1-low
GSM662598	GSE26901	Intestinal	THY1-high
GSM662601	GSE26901	Intestinal	THY1-low
GSM662602	GSE26901	Intestinal	THY1-high
GSM662608	GSE26901	Intestinal	THY1-low
GSM662616	GSE26901	Intestinal	THY1-low

## Sheet: GSE38749
GEO accsession	Dataset accsession	Lauren classification	THY1 expression group
GSM949012	GSE38749	Intestinal	THY1-high

## Sheet: GSE57308
GEO accsession	Dataset accsession	Lauren classification	THY1 expression group
GSM1379267	GSE57308	Intestinal	THY1-high
GSM1379269	GSE57308	Intestinal	THY1-high
GSM1379270	GSE57308	Intestinal	THY1-low
GSM1379274	GSE57308	Intestinal	THY1-low
GSM1379285	GSE57308	Intestinal	THY1-low
GSM1379297	GSE57308	Intestinal	THY1-high
GSM1379316	GSE57308	Intestinal	THY1-high
GSM1379319	GSE57308	Intestinal	THY1-high
GSM1379321	GSE57308	Intestinal	THY1-low
